# Supplementary material for: Ecosystem functions in degraded riparian forests of southeastern Kenya
Source: Ecol Evol. 2021 Aug 25;11(18):12665–75. doi: 10.1002/ece3.8011 (PMC8462158; doi:10.1002/ece3.8011)
Supplement: Supplementary file 2 — Appendix S2 [file ECE3-11-12665-s002.xlsx]

## Sheet: A
Supplementary material appendix S2
Ecosystem functions in degraded riparian forests of south-eastern Kenya, Jan Christian Habel, Werner Ulrich
Study plot	Longitude	Latitude	Land use category	Human influence	Weather: Percentage clouds	Land cover								Individuals trapped in pitfalls						Pollinators		Numbers of predator bites					Seed dispersal
						Trees	Lantana camara	Native shrubs	Grasses	Herbs	Bare ground	Crops	Agricultural area	Coleoptera	Hemiptera	Saltatoria	Araneae	Formicidae	Total number of arthropods	Individuals	Total weight (mg)	Insects	Rodents	Birds	Snails	Vertebrates	Slope	Removing probability
REFA 1 L	391742	9844184	Mixed land use	50	10	5	45	0	5	5	15	1	50	3	4	13	10	387	422	4	1.42	2	0	0	0	0	-0.0602413	0.0902
REFA 1 R	391734	9844204	Agriculture	60	10	10	10	2	10	5	60	6	60	0	0	0	0	0	0	21	34.3	0	0	0	0	0	-0.0218794	0.016791
REFA 2 L	391672	9844110	Agriculture	80	10	25	10	0	45	55	5	3	80	2	34	0	22	781	839	22	19.23	0	0	0	0	0	-0.0526579	0.04671
REFA 2 R	391656	9844136	Mixed land use	50	10	2	40	2	10	10	40	2	50	3	1	1	2	81	93	6	10.24	0	0	0	0	0	-0.00440856	0.004949
REFA 3 L	391627	9844030	Natural vegetation	40	10	5	35	5	5	25	35	5	40	6	3	10	8	318	346	10	42.98	5	0	0	0	0	-0.0123877	0.008519
REFA 3 R	391593	9844038	Natural vegetation	0	10	30	20	60	5	10	5	0	0	0	0	0	0	0	0	3	5.96	1	0	1	0	1	-0.0472405	0.044974
REFA 4 L	391668	9843952	Mixed land use	50	10	25	45	2	20	10	30	5	50	9	5	4	1	505	524	10	11.47	4	0	0	0	0	-0.11045	0.242083
REFA 4 R	391653	9843938	Natural vegetation	0	10	40	40	40	1	10	5	0	0	6	0	7	7	243	271	5	2.38	3	3	0	0	3	-0.0691065	0.067555
REFA 5 L	391704	9843850	Mixed land use	20	10	40	55	25	10	10	10	0	20	5	0	0	8	125	142	5	15.69	3	1	0	0	1	-0.0608855	0.082237
REFA 5 R	391685	9843848	Natural vegetation	0	10	45	85	12	1	2	5	0	0	0	0	0	0	0	0	29	17.43	3	1	0	0	1	-0.0778656	0.094815
REFA 6 L	391718	9843754	Natural vegetation	0	30	30	20	70	5	5	10	0	0	0	0	6	3	315	327	7	64.79	6	0	0	1	0	-0.0563665	0.070633
REFA 6 R	391693	9843754	Natural vegetation	0	30	20	70	10	5	3	30	0	0	4	4	5	1	157	171	9	10.5	7	0	0	0	0	-0.0278953	0.029349
REFA 7 L	391676	9843682	Natural vegetation	0	30	70	35	7	5	10	10	0	0	0	0	3	1	74	86	0	0	8	0	0	1	0	-0.113589	0.261789
REFA 7 R	391657	9843678	Natural vegetation	0	30	60	45	30	5	10	5	0	0	7	5	10	6	418	451	7	10.54	6	0	0	1	0	-0.0908501	0.229566
REFA 8 L	391612	9843578	Natural vegetation	50	30	80	40	10	5	5	40	0	50	0	1	8	0	2466	2477	0	0	4	0	0	0	0	-0.0866796	0.138353
REFA 8 R	391594	9843592	Natural vegetation	50	30	20	35	12	1	5	45	10	50	2	0	3	10	591	607	8	4.46	1	0	0	0	0	-0.0781237	0.219229
REFA 9 L	391556	9843506	Agriculture	70	30	70	10	5	20	30	40	0	70	3	10	5	8	221	247	6	6.33	1	0	0	0	0	-0.12069	0.290721
REFA 9 R	391535	9843524	Natural vegetation	40	30	25	60	5	10	10	30	0	40	0	0	0	0	0	0	7	1.38	5	0	0	0	0	-0.117029	0.358714
REFA 10 L	391491	9843422	Agriculture	70	30	30	10	5	25	40	5	5	70	11	1	3	2	196	223	6	217.79	3	1	0	0	1	-0.01092	0.010922
REFA 10 R	391470	9843428	Agriculture	80	30	0	30	5	5	30	40	0	80	0	0	0	0	0	0	2	27.91	2	0	0	0	0	-0.0688249	0.102534
REFA 11 L	391457	9843334	Natural vegetation	0	40	2	80	10	2	5	30	0	0	0	5	0	0	0	5	6	6.48	5	0	0	0	0	-0.0884048	0.2272
REFA 11 R	391438	9843338	Natural vegetation	0	40	70	25	30	5	10	15	0	0	2	6	21	0	61	90	10	24.64	5	0	0	0	0	-0.122218	0.150891
REFA 12 L	391448	9843248	Natural vegetation	0	40	1	70	10	10	10	10	0	0	1	0	3	0	64	69	12	23.8	0	0	0	0	0	-0.13117	0.297997
REFA 12 R	391414	9843250	Natural vegetation	0	40	80	30	20	5	5	20	0	0	1	36	3	1	8	53	4	3.6	3	0	0	0	0	-0.113486	0.140016
REFA 13 L	391455	9843144	Mixed land use	50	40	20	20	5	10	5	30	5	50	1	4	8	16	2161	2190	7	4.56	4	0	0	0	0	-0.0139721	0.009167
REFA 13 R	391416	9843144	Mixed land use	0	40	40	30	30	10	5	5	0	0	0	0	20	0	46	66	3	0.87	4	0	0	0	0	-0.00327391	0.001747
REFA 14 L	391460	9843046	Agriculture	70	40	5	20	10	10	5	60	0	70	9	0	0	7	89	107	4	6.41	0	0	0	0	0	-0.00509128	0.003712
REFA 14 R	391418	9843046	Agriculture	80	40	5	20	5	5	5	70	1	80	0	0	0	0	0	0	5	0.08	3	0	0	0	0	0.000127213	0
REFA 15 L	391478	9842930	Natural vegetation	0	40	40	30	25	25	15	10	0	20	0	5	12	6	226	267	8	19.48	9	0	0	0	0	-0.0349791	0.042845
REFA 15 R	391447	9842954	Agriculture	60	40	20	25	5	10	20	50	1	60	3	0	4	5	1152	1164	1	2.82	5	0	0	0	0	-0.00414824	0.003652
REFA 16 L	391452	9842866	Mixed land use	5	50	15	50	20	5	5	20	0	5	3	0	3	5	216	227	91	16.95	4	0	0	2	0	-0.0543453	0.12761
REFA 16 R	391432	9842866	Agriculture	50	50	30	10	15	60	5	40	20	50	12	12	4	7	87	125	19	2.93	3	0	0	0	0	-0.132755	0.181236
REFA 17 L	391429	9842740	Agriculture	75	50	15	10	8	25	15	45	10	75	0	8	0	5	195	208	1	0.05	5	0	0	0	0	-0.0144354	0.013268
REFA 17 R	391401	9842746	Natural vegetation	10	50	60	10	20	5	10	20	0	10	18	5	4	9	142	178	8	1.81	3	1	0	0	1	-0.148562	0.258475
REFA 18 L	391384	9842652	Agriculture	50	50	5	20	20	15	15	60	2	0	0	0	0	2	66	68	29	10.84	0	0	0	0	0	-0.0848552	0.225804
REFA 18 R	391369	9842670	Mixed land use	30	50	10	10	15	20	20	35	0	30	4	0	0	6	218	231	10	42.82	4	0	0	0	0	-0.0523268	0.065143
REFA 19 L	391284	9842598	Agriculture	25	50	45	5	10	15	5	15	0	25	0	0	2	8	252	265	2	0.02	1	0	0	0	0	-0.0393138	0.069209
REFA 19 R	391295	9842638	Agriculture	45	50	30	1	10	5	20	45	0	0	2	0	6	0	10	10	10	4.87	2	0	0	0	0	-0.0125292	0.014009
REFA 20 L	391187	9842654	Mixed land use	60	50	30	15	15	5	10	60	0	0	6	5	9	4	68	93	16	10.5	5	0	0	0	0	-0.131199	0.13258
REFA 20 R	391198	9842688	Agriculture	50	50	30	40	5	5	10	40	1	50	0	22	1	11	346	381	5	2.25	6	0	0	0	0	-0.143098	0.123611
REFA 21 L	391102	9842690	Agriculture	70	20	5	10	5	15	30	30	5	70	5	0	12	6	131	160	16	90.5	3	0	0	0	0	-0.00335663	0.003351
REFA 21 R	391121	9842730	Agriculture	80	20	15	2	10	50	10	20	0	80	0	17	0	8	130	155	9	10.32	2	1	0	0	1	-0.00979414	0.009851
REFA 22 L	391102	9842690	Agriculture	60	20	20	5	40	40	5	30	20	60	0	12	3	5	213	234	9	31.34	6	1	0	0	1	-0.083845	0.080278
REFA 22 R	391025	9842764	Agriculture	80	20	20	0	10	40	5	20	0	80	3	0	2	0	19	24	8	1.28	0	0	0	0	0	-0.0142143	0.013928
REFA 23 L	390899	9842702	Agriculture	90	20	2	6	5	10	20	70	20	90	35	16	0	3	109	163	8	17.77	2	0	0	0	0	-0.011097	0.010536
REFA 23 R	390906	9842770	Agriculture	60	20	10	1	2	40	5	70	0	60	0	0	0	0	0	0	4	14.09	1	0	0	0	0	-0.138038	0.255091
REFA 24 L	390811	9842710	Agriculture	70	20	0	2	20	10	20	20	30	70	6	0	3	10	271	290	8	7.11	2	1	0	0	1	-0.0494505	0.059803
REFA 24 R	390807	9842782	Natural vegetation	80	20	10	10	5	80	5	30	0	80	4	11	0	2	119	139	6	2.02	7	1	0	0	1	-0.00671247	0.005455
REFA 25 L	390757	9842668	Agriculture	80	20	1	2	5	5	5	60	10	80	0	0	0	1	174	180	2	1.4	1	0	0	0	0	-0.0493972	0.081884
REFA 25 R	390711	9842684	Natural vegetation	0	20	60	20	50	0	5	30	0	0	0	0	2	1	14	19	4	8.91	2	0	0	0	0	-0.100686	0.078857
REFA 26 L	390781	9842628	Agriculture	70	30	20	15	5	5	2	60	3	70	1	6	1	6	88	102	5	0.35	1	0	0	0	0	-0.0158702	0.01855
REFA 26 R	390752	9842582	Mixed land use	0	30	40	60	5	11	11	40	0	0	2	0	2	0	96	106	2	4.7	3	0	2	0	2	-0.00777009	0.009641
REFA 27 L	390842	9842530	Natural vegetation	0	30	5	80	20	3	2	5	0	0	0	0	0	0	0	0	5	2.12	5	0	0	0	0	-0.0894362	0.254772
REFA 27 R	390807	9842514	Agriculture	40	30	25	40	5	10	5	30	0	0	3	23	2	7	278	314	1	0.1	2	0	0	0	0	-0.076455	0.299379
REFA 28 L	390874	9842424	Agriculture	60	30	50	25	10	10	5	45	10	60	0	7	0	5	286	298	9	10.99	1	0	0	0	0	-0.121068	0.206224
REFA 28 R	390836	9842428	Mixed land use	60	30	30	20	15	20	15	35	20	60	2	0	0	2	41	45	13	4.18	0	0	0	0	0	-0.115848	0.319457
REFA 29 L	390802	9842316	Agriculture	70	30	10	2	15	35	5	50	0	30	5	15	2	19	332	378	6	2.64	2	0	0	0	0	-0.0504211	0.155341
REFA 29 R	390765	9842416	Agriculture	80	30	25	20	10	25	15	35	20	80	0	2	3	3	82	91	9	15.97	1	0	0	0	0	-0.0701076	0.365626
REFA 30 L	390736	9842300	Agriculture	50	30	45	0	20	10	5	45	0	0	0	2	0	0	14	141	5	29.22	4	0	0	0	0	-0.0519131	0.22349
REFA 30 R	390693	9842314	Natural vegetation	0	30	45	7	25	5	10	50	0	0	1	3	6	2	2454	2473	6	6.34	5	0	0	0	0	-0.134262	0.331709
REFA 31 L	390708	9842192	Agriculture	80	50	10	3	25	20	3	60	0	80	0	2	3	2	185	192	8	37.74	2	0	0	0	0	-0.108914	0.460717
REFA 31 R	390664	9842226	Mixed land use	25	50	5	10	40	2	2	50	0	0	3	0	1	1	78	86	4	3.45	4	0	0	0	0	-0.0893464	0.337481
REFA 32 L	390660	9842124	Mixed land use	25	50	20	10	10	10	8	50	0	0	0	7	18	7	149	183	1	2.64	5	0	0	0	0	-0.116931	0.239148
REFA 32 R	390621	9842136	Agriculture	50	50	25	0	15	50	0	20	0	40	0	23	3	4	186	216	0	0	2	0	0	0	0	-0.0911514	0.24093
REFA 33 L	390600	9842012	Mixed land use	7	50	4	30	10	10	2	40	2	7	0	2	0	2	121	127	10	17.44	7	0	0	0	0	-0.0863561	0.323045
REFA 33 R	390572	9842028	Agriculture	30	50	40	20	15	5	2	55	0	0	0	0	0	0	0	0	1	0.9	4	0	0	0	0	-0.0730179	0.241145
REFA 34 L	390582	9841944	Agriculture	25	50	0	10	5	30	25	25	0	25	0	1	0	1	111	114	11	9.59	2	0	0	0	0	-0.0763736	0.246732
REFA 34 R	390540	9841952	Natural vegetation	25	50	10	2	30	30	5	30	0	25	2	3	1	6	783	799	4	16.21	2	0	0	0	0	-0.131138	0.387439
REFA 35 L	390550	9841836	Agriculture	60	50	10	4	10	60	2	25	0	60	1	8	1	1	117	131	3	5.3	1	0	0	0	0	-0.085567	0.219804
REFA 35 R	390507	9841854	Agriculture	60	50	25	0	5	10	2	55	0	0	0	10	0	7	80	101	5	32.78	0	0	0	0	0	-0.0767798	0.262113
REFA 36 L	390531	9841744	Agriculture	80	20	5	3	5	60	10	20	0	50	0	54	4	14	220	297	4	5.09	3	0	0	0	0	-0.035585	0.031048
REFA 36 R	390483	9841754	Agriculture	80	20	30	0	5	40	5	40	0	35	0	2	0	5	360	368	3	0.37	0	0	0	0	0	-0.215463	0.348561
REFA 37 L	390517	9841662	Agriculture	60	20	0	30	15	30	5	40	0	25	0	4	2	2	198	206	5	7.2	0	0	0	0	0	-0.0412252	0.085126
REFA 37 R	390459	9841662	Agriculture	70	20	10	0	30	50	5	20	0	45	1	1	0	8	151	162	1	0.02	2	0	0	1	0	-0.0440407	0.098735
REFA 38 L	390505	9841572	Natural vegetation	0	20	80	60	40	0	20	10	0	0	1	5	4	2	127	NA	22	2.4	2	2	1	0	3	-0.0839066	0.103286
REFA 38 R	390444	9841572	Agriculture	65	20	5	25	10	25	5	40	0	20	8	3	0	21	71	106	6	22.18	2	0	0	0	0	-0.0650041	0.124071
REFA 39 L	390444	9841452	Mixed land use	30	20	20	60	20	40	10	5	0	35	0	4	2	10	220	236	17	15.18	3	0	0	0	0	-0.0265269	0.020624
REFA 39 R	390391	9841490	Agriculture	30	20	20	0	10	20	5	50	5	30	1	2	2	10	144	164	5	11.48	2	0	0	0	0	-0.0440271	0.074058
REFA 40 L	390460	9841402	Agriculture	95	20	0	2	5	10	5	70	10	95	0	2	8	0	72	84	4	5.73	0	0	0	0	0	-0.00442478	0.063169
REFA 40 R	390418	9841374	Agriculture	50	20	10	5	40	5	5	30	20	50	2	0	14	5	251	278	3	2.59	3	0	0	0	0	-0.0478226	0.044182
REFA 41 L	390542	9841364	Natural vegetation	25	30	30	70	7	10	5	15	1	25	0	0	0	0	73	73	4	12.93	2	1	0	0	1	-0.108173	0.183211
REFA 41 R	390536	9841326	Mixed land use	0	30	40	50	5	7	3	35	0	0	0	0	2	0	77	88	8	54.26	2	0	0	0	0	-0.0774827	0.20399
REFA 42 L	390631	9841324	Agriculture	50	30	35	5	10	8	10	60	0	0	0	2	14	5	267	289	5	17.9	3	0	0	0	0	-0.0929888	0.183215
REFA 42 R	390617	9841280	Mixed land use	25	30	8	25	30	20	25	20	7	25	0	7	8	5	128	164	2	41.4	0	0	0	0	0	-0.0586112	0.048028
REFA 43 L	390729	9841286	Agriculture	85	30	5	5	5	4	10	85	3	85	0	1	2	5	39	48	5	2.85	1	1	0	1	1	-0.00683846	0.006517
REFA 43 R	390713	9841256	Agriculture	60	30	18	15	20	4	5	50	19	60	0	0	1	2	93	101	3	12.31	2	1	0	0	1	-0.0337343	0.05849
REFA 44 L	390811	9841230	Agriculture	20	30	10	0	3	5	10	80	1	20	0	6	1	1	22	30	8	36.15	1	0	0	0	0	-0.103621	0.117728
REFA 44 R	390737	9841192	Agriculture	75	30	15	15	4	25	7	30	10	75	1	2	0	4	86	97	7	8.93	0	1	0	0	1	-0.0251429	0.037
REFA 45 L	390860	9841163	Agriculture	65	30	80	0	2	15	3	50	0	0	2	4	0	10	85	104	9	2.39	2	0	0	0	0	-0.16838	0.262451
REFA 45 R	390857	9841122	Agriculture	70	30	20	5	25	10	4	70	0	0	1	8	5	11	260	293	0	0	0	0	0	0	0	-0.0739674	0.13591

## Sheet: B
Supplementary material appendix S2
Ecosystem functions in degraded riparian forests of south-eastern Kenya, Jan Christian Habel, Werner Ulrich
Correlation matrix of the generalised linear model predictors and a on-way ANOVA with land use as predictors.
Pearson correlations	Plant cover	Human influence	Lantana occurrence	Cloud cover	Land use ANOVA partial h2
Plant cover					0.45
Human influence	-0.690181				0.57
Lantana occurrence	0.183601	0.0644296			0.41
Cloud cover	0.0268448	0.22695	0.164582		0.2
PCA1	-0.204968	0.0403682	-0.218419	0.0738923	0.45

## Sheet: C
Supplementary material appendix S2
Ecosystem functions in degraded riparian forests of south-eastern Kenya, Jan Christian Habel, Werner Ulrich
Correlation matrix of the generalised linear model predictors
Pearson correlations	Open farmland	Tree cover	Shrub cover
Tree cover	-0.329206
Shrub cover	-0.512726	-0.259156
PC1	-0.263366	0.217527	0.09776
